# Supplementary material for: Fabrication of Rigid Isocyanate-Based Polyimide Foam Achieved Excellent Use Safety via Synergy between Expandable Graphite and Phosphorus-Containing Polyol
Source: Polymers (Basel). 2023 Mar 10;15(6):1381. doi: 10.3390/polym15061381 (PMC10052713; doi:10.3390/polym15061381)
Supplement: Supplementary file 1 [file polymers-15-01381-s001.zip]

Archive with 1 entries (1 files):
- polymers-2036876-supplementary.pdf
